# Supplementary material for: Investigation of HOXA9 promoter methylation as a biomarker to distinguish oral cancer patients at low risk of neck metastasis
Source: BMC Cancer. 2014 May 21;14:353. doi: 10.1186/1471-2407-14-353 (PMC4045880; doi:10.1186/1471-2407-14-353)
Supplement: Additional file 1: Table S1 — Comparison of methylation levels in 3q8pq20 cancers vs. non-3q8pq20 cancers + normals (data from NCBI GEO, GSE20939 and GSE20742). Table S2. Methylation status of HOXA9 in oral cancers. [file 1471-2407-14-353-S1.xlsx]

## Sheet: Table S1
Table S1. Comparison of methylation levels in 3q8pq20cancers vs. non-3q8pq20 cancers + normals (data from NCBI GEO, GSE20939 and GSE20742)
Probe ID	GenBank Accession	GI	EntrezGene ID	Gene	Adj. p-value	methylation difference
HOXA9_P1141_R	NM_002142.3	24497558	3205	HOXA9	4.37632e-05	-0.713578
HOXA9_E252_R	NM_002142.3	24497558	3205	HOXA9	5.24455e-05	-0.67755
PENK_E26_F	NM_006211.2	40254835	5179	PENK	8.6375e-05	-0.589339
HS3ST2_P171_F	NM_006043.1	5174462	9956	HS3ST2	8.6375e-05	-0.541805
MOS_E60_R	NM_005372.1	4885488	4342	MOS	0.00016613	-0.690014
MT1A_E13_R	NM_005946.2	71274112	4489	MT1A	0.00016613	-0.67013
HOXA11_P698_F	NM_005523.4	24497552	3207	HOXA11	0.000176805	-0.586552
ADCYAP1_P455_R	NM_001117.2	10947062	116	ADCYAP1	0.000290683	-0.530203
MT1A_P49_R	NM_005946.2	71274112	4489	MT1A	0.000646403	-0.688316
HS3ST2_E145_R	NM_006043.1	5174462	9956	HS3ST2	0.00181157	-0.500912
ADCYAP1_P398_F	NM_001117.2	10947062	116	ADCYAP1	0.00314866	-0.502248
HTR1B_P222_F	NM_000863.1	4504532	3351	HTR1B	0.00855737	-0.584619
EYA4_E277_F	NM_004100.2	26667248	2070	EYA4	0.0127484	-0.538495
ST6GAL1_P528_F	NM_173216.1	27765090	6480	ST6GAL1	0.0268321	-0.523382
SOX1_P294_F	NM_005986.2	30179899	6656	SOX1	0.0268321	-0.516989

## Sheet: Table S2
Table S2. Methylation status of HOXA9 in oral cancers.
Sample	Age	Sex	Site	Nodal status	3q8pq20	CpG1	CpG2	CpG3	CpG Mean	SD
AB003	70	M	Retromolar Region	N0	1	61	62	61	61.3333	0.57735
AB004	68	M	Gingiva	N0	1	49	42	50	47	4.3589
AB007	48	M	Floor of Mouth	N+	1	60	64	76	66.6667	8.32666
AB010	61	M	Tongue	N0	1	17	16	19	17.3333	1.52753
AB011	47	M	Tongue	N0	1	54	50	57	53.6667	3.51188
AB014	59	M	Retromolar Region	N+	1	48	54	47	49.6667	3.78594
AB015	68	F	Tongue	N+	1	22	24	24	23.3333	1.1547
AB017	74	M	Buccal Mucosa	N+	1	83	88	72	81	8.18535
AB018	59	M	Floor of Mouth	N+	1	51	56	61	56	5
AB019	60	F	Floor of Mouth, tongue	N+	1	68	32	80	60	24.98
AB020	86	F	Hard Palate	N+	1	45	51	53	49.6667	4.16333
AB021	68	F	Tongue	N0	0	20	23	23	22	1.73205
AB023	41	M	Tongue	N0	1	35	31	42	36	5.56776
AB025	69	F	Gingiva	N0	0	26	24	26	25.3333	1.1547
AB026	65	F	Retromolar Region	N0	1	38	44	40	40.6667	3.05505
AB029	64	F	Floor of Mouth, tongue, buccal mucosa	N0	1	24	10	7	13.6667	9.07377
AB031	78	F	Tongue	N0	1	23	18	23	21.3333	2.88675
AB032	46	M	Buccal Mucosa	N0	1	37	45	69	50.3333	16.6533
AB033	77	F	Retromolar Region	N+	1	21	23	32	25.3333	5.85947
AB034	69	M	Buccal Mucosa	N0	0	39	45	39	41	3.4641
AB035	83	M	Tongue	N0	0	26	34	37	32.3333	5.68624
AB039	75	M	Gingiva	N0	1	58	61	54	57.6667	3.51188
AB041	51	M	Tongue	N0	1	49	53	53	51.6667	2.3094
AB042	65	M	Tongue	N0	1	42	45	47	44.6667	2.51661
AB045	76	M	Gingiva	N0	0	30	38	36	34.6667	4.16333
AB048	46	M	Tongue	N0	1	19	11	23	17.6667	6.1101
AB049	46	M	Tongue	N0	0	28	28	31	29	1.73205
AB051	43	M	Tongue	N+	1	30	35	36	33.6667	3.21455
AB054	76	F	Buccal Mucosa	N+	1	70	72	74	72	2
AB055	57	M	Floor of Mouth	N0	1	41	42	42	41.6667	0.57735
AB056	83	M	Retromolar Region	N+	1	66	76	82	74.6667	8.0829
AB059	68	F	Tongue	N+	1	21	23	39	27.6667	9.86577
AB060	57	F	Tongue, Floor of Mouth	N+	1	58	61	59	59.3333	1.52753
AB061	39	M	Buccal Mucosa	N0	1	28	37	30	31.6667	4.72582
AB062	56	M	Gingiva	N0	0	29	29	30	29.3333	0.57735
AB063	49	M	Tongue	N0	1	23	25	25	24.3333	1.1547
AB064	39	M	Buccal Mucosa	N0	1	56	57	52	55	2.64575
AB066	57	M	Tongue	N0	1	30	35	37	34	3.60555
AB067	81	F	Floor of Mouth	N0	1	80	86	82	82.6667	3.05505
AB068	70	F	Gingiva	N0	0	52	44	51	49	4.3589
AB070	71	M	Floor of Mouth	N0	1	37	41	42	40	2.64575
AB071	90	F	Hard Palate	N0	1	71	70	73	71.3333	1.52753
AB073	96	F	Gingiva	N+	0	36	37	37	36.6667	0.57735
AB077	61	F	Floor of Mouth	N0	1	47	45	43	45	2
AB079	77	F	Tongue	N0	0	24	26	24	24.6667	1.1547
AB080	81	F	Tongue	N0	0	27	22	26	25	2.64575
AB081	83	F	Gingiva	N+	1	40	36	37	37.6667	2.08167
AB082	70	M	Floor of Mouth	N+	1	34	36	35	35	1
AB083	54	F	Floor of Mouth, tongue, gingiva	N+	1	51	58	57	55.3333	3.78594
AB084	57	F	Gingiva	N+	1	48	47	43	46	2.64575
AB085	79	F	Tongue	N0	1	21	21	25	22.3333	2.3094
AB086	77	M	Floor of Mouth	N0	0	28	22	28	26	3.4641
